# Supplementary material for: Variable Responses to Carbon Utilization between Planktonic and Biofilm Cells of a Human Carrier Strain of Salmonella enterica Serovar Typhi
Source: PLoS One. 2015 May 6;10(5):e0126207. doi: 10.1371/journal.pone.0126207 (PMC4422432; doi:10.1371/journal.pone.0126207)
Supplement: S1 File — (ZIP) [file pone.0126207.s001.zip]

Archive with 23 entries (22 files):
- S1 File/
- S1 File/2-Oxocarboxylic Acid Metabolism.png
- S1 File/Amino Sugar and Nucleotide Sugar Metabolism.png
- S1 File/Ascorbate and Aldarate Metabolism.png
- S1 File/Carbon Fixation in Photosynthetic Organisms.png
- S1 File/Carbon Fixation Pathways in Prokaryotes.png
- S1 File/Carbon Metabolism.png
- S1 File/Citrate Cycle (TCA  cycle).png
- S1 File/Fructose and Mannose Metabolism.png
- S1 File/Galactose Metabolism.png
- S1 File/Glycolysis_Gluconeogenesis.png
- S1 File/Glyoxylate and Dicarboxylate Metabolism.png
- S1 File/Methane Metabolism.png
- S1 File/One Carbon Pool by Folate.png
- S1 File/Pentose and Glucoronate Interconversions.png
- S1 File/Pentose Phosphate Pathway.png
- S1 File/Phosphonate and Phosphinate Metabolism.png
- S1 File/Phosphotransferase System (PTS).png
- S1 File/Polyketide Sugar Unit Biosynthesis.png
- S1 File/Pyruvate Metabolism.png
- S1 File/Sucrose metabolism.png
- S1 File/Synthesis and Degradation of Ketone bodies.png
- S1 File/Thumbs.db
